# Supplementary material for: The Influence of APOE Genotype, DHA, and Flavanol Intervention on Brain DHA and Lipidomics Profile in Aged Transgenic Mice
Source: Nutrients. 2023 Apr 23;15(9):2032. doi: 10.3390/nu15092032 (PMC10180974; doi:10.3390/nu15092032)
Supplement: Supplementary file 1 [file nutrients-15-02032-s001.zip]

Archive with 1 entries (1 files):
- nutrients-2190039-supplementary.pdf
